# Supplementary material for: New Phocoenamicin and Maklamicin Analogues from Cultures of Three Marine-Derived Micromonospora Strains
Source: Mar Drugs. 2023 Aug 7;21(8):443. doi: 10.3390/md21080443 (PMC10455904; doi:10.3390/md21080443)
Supplement: Supplementary file 1 [file marinedrugs-21-00443-s001.zip]

Archive with 1 entries (1 files):
- marinedrugs-2519368-supplementary.pdf
